# Supplementary material for: From array-based hybridization of Helicobacter pylori isolates to the complete genome sequence of an isolate associated with MALT lymphoma
Source: BMC Genomics. 2010 Jun 10;11:368. doi: 10.1186/1471-2164-11-368 (PMC3091627; doi:10.1186/1471-2164-11-368)
Supplement: Additional file 1 — List of the 254 genes of Helicobacter pylori strain 26695 used for gene amplification and preparation of the home-made macroarray membranes. Distribution of each gene in the 120 French isolates of this study associated with gastritis (G), duodenal ulcer (DU), gastric MALT lymphoma (MALT) or metaplasia (META). The percentages were based on the binary analysis (presence/absence/) according to the normalization process and the cutoff ratio described in Material ad Methods. "HPXXXX+", genes were designated as ubiquitous genes based on previous comparative analysis [25]; "HPXXXX" are the non-ubiquitous genes; the 48 most discriminatory genes identified as key combinations of variables (genes/axes) from the Principal Component Analysis, which were used for the clustering analysis, are in bold (Figure 2). [file 1471-2164-11-368-S1.XLS]

## Sheet: Feuil4
HP number	Size pb	Description	Gastritis	DU	MALT	META	Overall
HP0026+	1281	Predicted citrate synthase (gltA)	1	1	1	1	1
HP0030	1782	H. pylori predicted coding region HP0030	0.513514	0.423077	0.622222	0.684211	0.560756
HP0035+	294	Conserved hypothetical protein	1	1	1	1	1
HP0051	1068	cytosine specific DNA methyltransferase (DDEM)	1	0.884615	1	0.894737	0.944838
HP0052	993	H. pylori predicted coding region HP0052	0.567568	0.5	0.6	0.789474	0.61426
HP0053	1260	H. pylori predicted coding region HP0053	0.216216	0.269231	0.155556	0.421053	0.265514
HP0054	2472	adenine/cytosine DNA methyltransferase	0.675676	0.653846	0.6	0.684211	0.653433
HP0058	1092	H.pylori predicted coding region HP0058	0.432432	0.153846	0.822222	0.473684	0.470546
HP0059	855	H. pylori predicted coding region HP0059	0.432432	0.307692	0.577778	0.789474	0.526844
HP0063	1491	H. pylori predicted coding region HP0063	1	0.923077	1	1	0.980769
HP0064	420	H. pylori predicted coding region HP0064	0.918919	0.807692	0.888889	0.842105	0.864401
HP0065	354	H. pylori predicted coding region HP0065	0.486486	0.423077	0.755556	0.736842	0.60049
HP0066	2496	conserved hypothetical ATP-binding protein	0.864865	0.730769	0.844444	0.894737	0.833704
HP0091	834	type II restriction enzyme R protein (hsdR)	0.486486	0.423077	0.244444	0.578947	0.433239
HP0101	762	H. pylori predicted coding region HP0101	1	0.961538	1	1	0.990385
HP0108	561	H. pylori predicted coding region HP0108	0.702703	0.730769	0.755556	0.789474	0.744625
HP0113+	297	H. pylori predicted coding region HP0113	0.972973	1	1	0.947368	0.980085
HP0129	426	H. pylori predicted coding region HP0129	0.864865	0.923077	1	0.684211	0.868038
HP0167	474	H. pylori predicted coding region HP0167	0.945946	0.884615	0.955556	0.894737	0.920213
HP0174	777	H. pylori predicted coding region HP0174	0.918919	0.653846	0.933333	0.736842	0.810735
HP0186	1215	H. pylori predicted coding region HP0186	0.72973	0.692308	0.688889	0.631579	0.685626
HP0197+	1158	S-adenosylmethionine synthetase 2 (metX)	1	1	1	1	1
HP0205	2382	H. pylori predicted coding region HP0205	0.810811	0.730769	0.888889	0.842105	0.818144
HP0208	1194	putative lipopolysaccharide biosynthesis protein	1	0.923077	1	1	0.980769
HP0217	1143	H. pylori predicted coding region HP0217	0.513514	0.653846	0.511111	0.315789	0.498565
HP0236	372	H. pylori predicted coding region HP0236	0.972973	1	0.977778	1	0.987688
HP0241	396	H. pylori predicted coding region HP0241	0.972973	0.923077	0.911111	1	0.95179
HP0246+	1029	flagellar basal-body P-ring protein (flgI) (sim. to JHP0231)	1	1	1	1	1
HP0256	429	H. pylori predicted coding region HP0256	1	0.884615	1	1	0.971154
HP0260	1155	adenine specific DNA methyltransferase	0.72973	0.923077	0.777778	0.894737	0.83133
HP0261	399	H. pylori predicted coding region HP0261	0.486486	0.461538	0.733333	0.578947	0.565076
HP0273	540	H. pylori predicted coding region HP0273	0.945946	0.923077	1	1	0.967256
HP0311	369	H. pylori predicted coding region HP0311	0.972973	1	1	1	0.993243
HP0316	393	H. pylori predicted coding region HP0316	0.567568	0.384615	0.755556	0.631579	0.584829
HP0327	543	flagellar protein G (flaG)	0.945946	0.807692	0.977778	1	0.932854
HP0336	417	H. pylori predicted coding region HP0336	0.0540541	0.0769231	0.0222222	0	0.0382998
HP0338	567	H. pylori predicted coding region HP0338	0.972973	0.961538	0.977778	1	0.978072
HP0339	351	H. pylori predicted coding region HP0339	0.378378	0.269231	0.222222	0.368421	0.309563
HP0342	393	H. pylori predicted coding region HP0342	0.351351	0.269231	0.244444	0.421053	0.32152
HP0343	423	H. pylori predicted coding region HP0343	0.378378	0.230769	0.2	0.473684	0.320708
HP0344	465	H. pylori predicted coding region HP0344	0.378378	0.269231	0.244444	0.421053	0.328277
HP0346	783	H. pylori predicted coding region HP0346	0.216216	0.192308	0.0666667	0.368421	0.210903
HP0350	669	H. pylori predicted coding region HP0350	1	1	0.977778	1	0.994444
HP0356	759	H. pylori predicted coding region HP0356	0.864865	0.615385	0.688889	0.789474	0.739653
HP0367	609	H. pylori predicted coding region HP0367	0.972973	1	1	1	0.993243
HP0368	402	H. pylori predicted coding region HP0368	0.945946	0.961538	0.977778	1	0.971316
HP0374	681	conserved hypothetical protein	1	0.923077	1	1	0.980769
HP0384	753	H. pylori predicted coding region HP0384 (sim. to JHP0997)	0.918919	0.961538	1	1	0.970114
HP0391	498	purine-binding chemotaxis protein (cheW) (sim. to JHP0990)	0.945946	0.961538	1	1	0.976871
HP0398	549	H. pylori predicted coding region HP0398 (sim. to JHP0983)	0.972973	0.923077	0.977778	1	0.968457
HP0402+	2295	phenylalanyl-tRNA synthetase, beta subunit (pheT) (sim. to JHP0979)	0.972973	1	1	1	0.993243
HP0408	489	H. pylori predicted coding region HP0408 (sim. to JHP0973)	0.810811	0.730769	0.955556	0.842105	0.83481
HP0413	807	transposase-like protein, PS3IS	0.324324	0.384615	0.244444	0.315789	0.317293
HP0414	417	IS200 insertion sequence from SARA17	0.297297	0.423077	0.244444	0.315789	0.320152
HP0423	927	H. pylori predicted coding region HP0423	0.405405	0.230769	0.6	0.315789	0.387991
HP0424	1860	H. pylori predicted coding region HP0424	0.918919	0.730769	0.888889	0.947368	0.871486
HP0425	1254	H. pylori predicted coding region HP0425	0.891892	0.769231	0.911111	0.789474	0.840427
HP0426	1737	H. pylori predicted coding region HP0426	0.945946	0.730769	0.888889	0.947368	0.878243
HP0428	558	phage/colicin/tellurite resistance cluster terY protein	0.297297	0.269231	0.155556	0.473684	0.298942
HP0431	687	protein phosphatase 2C homolog (ptc1)	0.297297	0.269231	0.133333	0.473684	0.293386
HP0432	891	protein kinase C-like protein	0.297297	0.269231	0.155556	0.473684	0.298942
HP0433	444	H. pylori predicted coding region HP0433	0.27027	0.269231	0.155556	0.210526	0.226396
HP0434	1170	H. pylori predicted coding region HP0434	0.243243	0.230769	0.155556	0.210526	0.210024
HP0436	366	H. pylori predicted coding region HP0436	0.324324	0.307692	0.266667	0.315789	0.303618
HP0439	1101	H. pylori predicted coding region HP0439	0.0810811	0.0769231	0.133333	0.105263	0.0991502
HP0441	2424	VirB4 homolog	0.135135	0.115385	0.111111	0.0526316	0.103566
HP0444	1524	H. pylori predicted coding region HP0444	0.108108	0.0769231	0.2	0.105263	0.122574
HP0446	780	H. pylori predicted coding region HP0446	0.135135	0.0769231	0.2	0.105263	0.12933
HP0447	1083	conserved hypothetical protein	0.243243	0.115385	0.155556	0.105263	0.154862
HP0449	1419	H. pylori predicted coding region HP0449	0.27027	0.153846	0.177778	0.105263	0.176789
HP0451	382	H. pylori predicted coding region HP0451	0.243243	0.0769231	0.177778	0.105263	0.150802
HP0452	1557	conserved hypothetical protein	0.27027	0.230769	0.177778	0.263158	0.235494
HP0453	3066	H. pylori predicted coding region HP0453	0.297297	0.269231	0.177778	0.473684	0.304498
HP0454	699	H. pylori predicted coding region HP0454	0.324324	0.269231	0.177778	0.473684	0.311254
HP0456	453	H. pylori predicted coding region HP0456	0.108108	0.115385	0.333333	0.210526	0.191838
HP0460	489	H. pylori predicted coding region HP0460	0.297297	0.230769	0.266667	0.421053	0.303946
HP0462	1098	type I restriction enzyme S protein (hsdS)	0.378378	0.461538	0.577778	0.684211	0.525476
HP0469	489	conserved hypothetical protein (sim. to JHP0421)	0.972973	0.884615	0.977778	0.789474	0.90621
HP0473	741	molybdenum ABC transporter, periplasmic molybdate-binding protein (modA)	1	0.961538	1	1	0.990385
HP0474+	675	molybdenum ABC transporter, permease protein (modB)	1	1	1	1	1
HP0475+	798	molybdenum ABC transporter, ATP-binding protein (modD)	1	1	1	1	1
HP0479	849	H. pylori predicted coding region HP0479	1	0.961538	1	1	0.990385
HP0481	636	adenine specific DNA methyltransferase (MFOKI)	0.702703	0.807692	0.6	0.684211	0.698651
HP0482	513	H. pylori predicted coding region HP0482	0.72973	0.730769	0.6	0.684211	0.686177
HP0483+	990	typeII DNA modification enzyme.Methyltransferase	0.972973	0.692308	0.955556	0.789474	0.852577
HP0489	888	H. pylori predicted coding region HP0489	0.378378	0.192308	0.622222	0.368421	0.390332
HP0492	837	H. pylori predicted coding region HP0492	1	0.923077	1	1	0.980769
HP0503	741	H. pylori predicted coding region HP0503	0.918919	0.846154	0.977778	1	0.935713
HP0505	465	H. pylori predicted coding region HP0505	0.675676	0.576923	0.822222	0.789474	0.716074
HP0513	1977	H. pylori predicted coding region HP0513	0.756757	0.576923	0.777778	0.421053	0.633128
HP0519	831	conserved hypothetical protein	0.945946	1	0.977778	1	0.980931
HP0522	1446	cag pathogenicity island protein (cag3)	0.621622	0.769231	0.555556	0.947368	0.723444
HP0523	510	cag pathogenicity island protein (cag4)	0.486486	0.538462	0.488889	0.473684	0.49688
HP0524	2247	cag pathogenicity island protein (cag5)	0.675676	0.769231	0.555556	0.947368	0.736958
HP0525	993	virB11 homolog (sim. to JHP0474)	0.567568	0.769231	0.555556	0.947368	0.709931
HP0526	600	cag pathogenicity island protein (cag6)	0.567568	0.769231	0.555556	0.894737	0.696773
HP0527	1380	cag pathogenicity island protein (cag7)	0.486486	0.576923	0.555556	0.789474	0.60211
HP0528	1569	cag pathogenicity island protein (cag8)	0.513514	0.653846	0.533333	0.947368	0.662015
HP0529	1608	cag pathogenicity island protein (cag9)	0.540541	0.807692	0.533333	0.947368	0.707234
HP0530	759	cag pathogenicity island protein (cag10)	0.513514	0.807692	0.577778	0.947368	0.711588
HP0531	657	cag pathogenicity island protein (cag11)	0.540541	0.846154	0.577778	1	0.741118
HP0532	843	cag pathogenicity island protein (cag12)	0.540541	0.769231	0.555556	0.947368	0.703174
HP0534	591	cag pathogenicity island protein (cag13)	0.459459	0.576923	0.555556	0.894737	0.621669
HP0535	381	cag pathogenicity island protein (cag14)	0.540541	0.692308	0.466667	0.842105	0.635405
HP0537	1131	cag pathogenicity island protein (cag16)	0.513514	0.769231	0.511111	0.894737	0.672148
HP0538	921	cag pathogenicity island protein (cag17)	0.594595	0.769231	0.511111	0.947368	0.705576
HP0539	714	cag pathogenicity island protein (cag18)	0.540541	0.692308	0.511111	0.947368	0.672832
HP0540	1146	cag pathogenicity island protein (cag19)	0.567568	0.769231	0.511111	0.947368	0.698819
HP0541	1113	cag pathogenicity island protein (cag20)	0.594595	0.769231	0.511111	0.947368	0.705576
HP0542	429	cag pathogenicity island protein (cag21)	0.567568	0.692308	0.511111	0.894737	0.666431
HP0543	807	cag pathogenicity island protein (cag22)	0.594595	0.730769	0.488889	0.947368	0.690405
HP0544	1770	cag pathogenicity island protein (cag23)	0.540541	0.769231	0.511111	0.947368	0.692063
HP0545	624	cag pathogenicity island protein (cag24)	0.540541	0.730769	0.533333	0.894737	0.674845
HP0547	3561	cag pathogenicity island protein (cag26)	0.783784	0.923077	0.8	1	0.876715
HP0548	820	DNA helicase, putative	0.378378	0.615385	0.622222	0.526316	0.535575
HP0556	438	H. pylori predicted coding region HP0556	1	1	0.977778	1	0.994444
HP0579	555	H. pylori predicted coding region HP0579	0.945946	1	1	1	0.986486
HP0583+	882	H. pylori predicted coding region	1	0.961538	1	1	0.990385
HP0593	1797	adenine specific DNA methyltransferase (mod)	0.513514	0.461538	0.511111	0.631579	0.529436
HP0600	1782	multidrug resistance protein (spaB)	0.972973	0.884615	1	1	0.964397
HP0611	501	H. pylori predicted coding region HP0611	0.972973	0.961538	1	0.947368	0.97047
HP0613	702	ABC transporter, ATP-binding protein	0.972973	1	1	0.947368	0.980085
HP0639+	681	Conserved hypothetical protein	1	1	1	1	1
HP0647	408	H. pylori predicted coding region HP0647	0.891892	0.807692	0.977778	1	0.91934
HP0663+	1098	Chorismate synthase (aroC)	0.972973	0.961538	1	0.894737	0.957312
HP0664+	516	H. pylori predicted coding region HP0664	0.972973	1	1	0.947368	0.980085
HP0665+	1374	Oxygen-independent coproporphyrinogen III oxidase (hemN)	0.945946	0.961538	1	0.894737	0.950555
HP0666	1302	anaerobic glycerol-3-phosphate dehydrogenase, subunit C (glpC)	0.945946	1	1	1	0.986486
HP0668+	1824	H. pylori predicted coding region HP0668	1	1	1	1	1
HP0669	2802	H. pylori predicted coding region HP0669	0.972973	0.846154	1	1	0.954782
HP0670	1350	H. pylori predicted coding region HP0670	0.243243	0.115385	0.266667	0.210526	0.208955
HP0673	1281	H. pylori predicted coding region HP0673	0.0540541	0.0384615	0.0222222	0	0.0286845
HP0674	687	H. pylori predicted coding region HP0674	0.0540541	0	0.111111	0	0.0412913
HP0688	501	H. pylori predicted coding region HP0688	0.972973	0.884615	1	1	0.964397
HP0700	387	diacylglycerol kinase (dgkA)	0.945946	0.961538	1	1	0.976871
HP0712	375	H. pylori predicted coding region HP0712	0.540541	0.769231	0.822222	0.684211	0.704051
HP0724+	1332	Anaerobic C4-dicarboxylate transport protein (dcuA)	1	1	1	1	1
HP0725	1239	outer membrane protein	0.945946	0.769231	0.955556	0.947368	0.904525
HP0732	357	H. pylori predicted coding region HP0732	0.432432	0.423077	0.488889	0.0526316	0.349257
HP0733	1566	H. pylori predicted coding region HP0733	0.675676	0.923077	0.933333	0.421053	0.738285
HP0734+	1320	Conserved hypothetical protein	0.945946	0.961538	1	0.789474	0.92424
HP0744	1129	H. pylori predicted coding region HP0744	1	0.961538	1	1	0.990385
HP0749+	807	cell division membrane protein (ftsX)	1	0.884615	1	0.947368	0.957996
HP0764	1287	H. pylori predicted coding region HP0764	0.810811	0.653846	0.911111	0.684211	0.764995
HP0766	825	H. pylori predicted coding region HP0766	0.162162	0.115385	0.422222	0.0526316	0.1881
HP0769	606	molybdopterin-guanine dinucleotide biosynthesis protein A (mobA)	1	0.846154	0.977778	0.947368	0.942825
HP0778+	684	H. pylori predicted coding region HP0778	1	1	1	1	1
HP0785	555	conserved hypothetical secreted protein	1	0.923077	1	1	0.980769
HP0790	1226	anti-codon nuclease masking agent (prrB)	1	1	0.96	0.96	0.98
HP0801+	225	molybdopterin converting factor, subunit 1 (moaD)	1	1	1	1	1
HP0812	1011	H. pylori predicted coding region HP0812	1	0.961538	1	1	0.990385
HP0820	462	H. pylori predicted coding region HP0820	0.972973	1	1	1	0.993243
HP0831	591	conserved hypothetical ATP binding protein	1	0.961538	1	1	0.990385
HP0855	1584	alginate O-acetylation protein (algI)	0.324324	0.192308	0.333333	0.210526	0.265123
HP0856	1095	H. pylori predicted coding region HP0856	0.297297	0.192308	0.333333	0.210526	0.258366
HP0868	462	H. pylori predicted coding region HP0868	0.810811	0.692308	0.911111	0.947368	0.8404
HP0880	423	H. pylori predicted coding region HP0880	0.0810811	0.153846	0.0666667	0.421053	0.180662
HP0882	345	H. pylori predicted coding region HP0882	0.297297	0.51	0.38	0.69	0.469324
HP0895	378	H. pylori predicted coding region HP0895	0.567568	0.461538	0.577778	0.631579	0.559616
HP0922+	1951	toxin-like outer membrane protein (fragment C-term)	1	1	1	1	1
HP0935+	486	H. pylori predicted coding region HP0935	0.945946	0.961538	1	1	0.976871
HP0956+	729	conserved hypothetical protein	0.864865	0.961538	1	0.789474	0.903969
HP0964	1092	H. pylori predicted coding region HP0964	0.837838	0.961538	0.955556	0.684211	0.859786
HP0965	1332	H. pylori predicted coding region HP0965	0.864865	0.923077	0.955556	0.842105	0.896401
HP0966	1650	conserved hypothetical protein	0.972973	0.961538	1	1	0.983628
HP0982	696	H. pylori predicted coding region HP0982	0.27027	0.115385	0.311111	0.368421	0.266297
HP0986	714	H. pylori predicted coding region HP0986	0.351351	0.230769	0.2	0.473684	0.313951
HP0988	426	IS605 transposase (tnpA)	0.27027	0.192308	0.155556	0.315789	0.233481
HP0990	669	H. pylori predicted coding region HP0990	0.378378	0.346154	0.333333	0.578947	0.409203
HP0991	630	H. pylori predicted coding region HP0991	0.378378	0.346154	0.333333	0.684211	0.435519
HP0994	804	H. pylori predicted coding region HP0994	0.513514	0.423077	0.444444	0.736842	0.529469
HP1002	1185	H. pylori predicted coding region HP1002	0.486486	0.307692	0.533333	0.631579	0.489773
HP1003	1113	H. pylori predicted coding region HP1003	0.432432	0.192308	0.533333	0.473684	0.407939
HP1004	822	H. pylori predicted coding region HP1004	0.648649	0.346154	0.555556	0.736842	0.5718
HP1006	534	conjugal transfer protein (traG)	0.486486	0.307692	0.533333	0.736842	0.516089
HP1008	417	IS200 insertion sequence from SARA17	0.297297	0.423077	0.244444	0.315789	0.320152
HP1009	561	site-specific recombinase	0.432432	0.307692	0.4	0.526316	0.41661
HP1015	507	H. pylori predicted coding region HP1015	0.918919	0.692308	0.977778	1	0.897251
HP1045	1989	acetyl-CoA synthetase (acoE)	1	0.89	0.81	0.84	0.885
HP1051+	423	H. pylori predicted coding region HP1051	0.945946	0.923077	0.977778	0.947368	0.948542
HP1074	789	H. pylori predicted coding region HP1074	0.108108	0.192308	0.2	0.157895	0.164578
HP1078	687	H. pylori predicted coding region HP1078	0.162162	0.115385	0.288889	0.0526316	0.154767
HP1079	1113	H. pylori predicted coding region HP1079	0.513514	0.423077	0.511111	0.368421	0.454031
HP1080	570	conserved hypothetical integral membrane protein	0.864865	0.692308	1	0.789474	0.836662
HP1094	357	H. pylori predicted coding region HP1094	0.0810811	0.0769231	0.0666667	0.0526316	0.0693256
HP1115	687	H. pylori predicted coding region HP1115	0.162162	0.0769231	0.533333	0.263158	0.258894
HP1116	2874	H. pylori predicted coding region HP1116	0.756757	0.653846	0.8	0.789474	0.750019
HP1117	771	conserved hypothetical secreted protein	1	0.961538	1	1	0.990385
HP1121	939	cytosine specific DNA methyltransferase (BSP6IM)	0.972973	1	1	1	0.993243
HP1125	540	peptidoglycan associated lipoprotein precursor (omp18)	1	0.961538	1	1	0.990385
HP1127	582	H. pylori predicted coding region HP1127	0.918919	0.923077	0.977778	0.947368	0.941786
HP1129	402	biopolymer transport protein (exbD)	0.891892	0.769231	0.955556	0.736842	0.83838
HP1142	2280	H. pylori predicted coding region HP1142	0.324324	0.230769	0.333333	0.263158	0.287896
HP1146+	510	H. pylori predicted coding region HP1146	0.810811	0.884615	0.933333	0.789474	0.854558
HP1164+	975	thioredoxin reductase (trxB)	1	1	1	1	1
HP1165+	1161	tetracycline resistance protein tetA(P), putative	1	1	1	1	1
HP1188	774	H. pylori predicted coding region HP1188	1	0.97	1	0.98	0.9875
HP1193	990	aldo-keto reductase, putative	0.837838	0.730769	0.8	0.894737	0.815836
HP1201+	705	ribosomal protein L1 (rpl1)	1	1	1	1	1
HP1209	519	ulcer-associated gene restriction endonuclease (iceA)	0.648649	0.692308	0.711111	0.684211	0.684069
HP1221	705	conserved hypothetical protein (sim. to JHP1142)	0.972973	1	1	1	0.993243
HP1224	681	uroporphyrinogen III cosynthase (hemD)	1	0.923077	1	1	0.980769
HP1236	552	H. pylori predicted coding region HP1236	0.945946	1	1	0.842105	0.947013
HP1250+	579	H. pylori predicted coding region HP1250	0.972973	1	0.977778	1	0.987688
HP1283	1458	H. pylori predicted coding region HP1283	0.486486	0.346154	0.333333	0.578947	0.43623
HP1289	486	H. pylori predicted coding region HP1289	0.945946	0.884615	0.977778	0.631579	0.85998
HP1331+	687	conserved hypothetical integral membrane protein	1	1	1	1	1
HP1334	675	H. pylori predicted coding region HP1334	0.189189	0.346154	0.133333	0.210526	0.219801
HP1351	873	H. pylori predicted coding region HP1351	0.72973	0.692308	0.844444	0.684211	0.737673
HP1352	1080	adenine specific DNA methyltransferase (HINFIM)	0.783784	0.769231	0.844444	0.894737	0.823049
HP1354	2508	putative adenine specific DNA methyltransferase	0.918919	0.961538	0.8	0.947368	0.906956
HP1365+	623	response regulator	1	1	1	1	1
HP1366	1272	type IIS restriction enzyme R protein (MBOIIR)	0.459459	0.461538	0.733333	0.473684	0.532004
HP1367	783	type IIS restriction enzyme M1 protein (mod)	0.567568	0.5	0.688889	0.578947	0.583851
HP1368	864	type IIS restriction enzyme M2 protein (mod)	1	0.65	1	0.76	0.8525
HP1369	1398	type III restriction enzyme M protein	0.972973	0.961538	0.888889	1	0.95585
HP1370	867	type III restriction enzyme M protein (mod)	1	1	0.96	0.93	0.9725
HP1371+	2907	type III restriction enzyme R protein	1	1	0.977778	1	0.994444
HP1382	393	restriction modification system S subunit	0.945946	0.846154	0.977778	1	0.942469
HP1383	483	H. pylori predicted coding region HP1382	0.72973	0.576923	0.911111	0.631579	0.712336
HP1388	450	H. pylori predicted coding region HP1388	0.513514	0.423077	0.488889	0.368421	0.448475
HP1390	501	H. pylori predicted coding region HP1390	0.135135	0.0384615	0.0444444	0.0526316	0.0676682
HP1396	867	H. pylori predicted coding region HP1396	0.459459	0.538462	0.688889	0.263158	0.487492
HP1397	816	H. pylori predicted coding region HP1397	0.621622	0.5	0.866667	0.473684	0.615493
HP1400+	2529	iron(III) dicitrate transport protein (fecA)	1	1	1	1	1
HP1402	2982	type I restriction enzyme R protein (hsdR)	0.945946	0.923077	1	1	0.967256
HP1410	1185	H. pylori predicted coding region HP1410	0.72973	0.538462	0.911111	0.526316	0.676405
HP1411	1860	H. pylori predicted coding region HP1411	0.918919	0.692308	0.933333	0.947368	0.872982
HP1412	927	H. pylori predicted coding region HP1412	0.324324	0.115385	0.511111	0.684211	0.408758
HP1415	801	tRNA delta(2)-isopentenylpyrophosphate transferase (miaA)	0.945946	0.923077	1	1	0.967256
HP1424+	621	H. pylori predicted coding region HP1424	0.837838	0.730769	1	1	0.892152
HP1426	543	conserved hypothetical protein	0.756757	0.730769	0.755556	0.842105	0.771297
HP1437	720	H. pylori predicted coding region HP1437	0.513514	0.538462	0.8	0.473684	0.581415
HP1438	1017	conserved hypothetical lipoprotein	0.243243	0.115385	0.288889	0.263158	0.227669
HP1471	1194	type IIS restriction enzyme R protein (BCGIB)	0.891892	0.961538	0.866667	0.894737	0.903708
HP1510	354	conserved hypothetical protein	0.864865	0.846154	1	1	0.927755
HP1513+	1161	selenocysteine synthase SelA, putative	1	1	1	1	1
HP1514+	1188	transcription termination factor NusA (nusA)	1	1	1	1	1
HP1516	540	H. pylori predicted coding region HP1516	0.2	0.16	0.19	0.2	0.1875
HP1517-1	1902	type IIS restriction enzyme R and M protein (ECO57IR)	1	0.923077	1	1	0.980769
HP1519	753	H. pylori predicted coding region HP1519	0.324324	0.307692	0.222222	0.157895	0.253033
HP1520	1293	H. pylori predicted coding region HP1520	0.378378	0.461538	0.444444	0.421053	0.426353
HP1521+	2904	type III restriction enzyme R protein (res)	1	1	1	1	1
HP1527+	1437	ComH essential gene for natural transformation	1	1	1	1	1
HP1534	1284	IS605 transposase (tnpB)	0.351351	0.346154	0.177778	0.315789	0.297768
HP1537	687	H. pylori predicted coding region HP1537	0.864865	0.807692	0.866667	0.894737	0.85849
HP1551	384	conserved hypothetical secreted protein	0.945946	0.923077	0.977778	1	0.9617
HP1561	958	iron(III) ABC transporter, periplasmic iron-binding protein (ceuE)	0.972973	0.923077	1	1	0.974012
HP1566	444	H. pylori predicted coding region HP1566	0.918919	0.769231	1	0.947368	0.90888
HP1569	594	H. pylori predicted coding region HP1569	0.972973	0.961538	1	1	0.983628
HP1570+	492	conserved hypothetical protein	1	1	1	1	1
HP1578	1119	LPS biosynthesis protein	0.216216	0.269231	0.155556	0.526316	0.29183
HP1587	468	conserved hypothetical protein	0.72973	0.769231	0.888889	0.684211	0.768015
HP1589	624	putative;conserved hypothetical protein	0.756757	0.730769	0.911111	0.684211	0.770712
