# Supplementary material for: From array-based hybridization of Helicobacter pylori isolates to the complete genome sequence of an isolate associated with MALT lymphoma
Source: BMC Genomics. 2010 Jun 10;11:368. doi: 10.1186/1471-2164-11-368 (PMC3091627; doi:10.1186/1471-2164-11-368)
Supplement: Additional file 2 — CDSs of B38 strain involved in restriction/modification systems classified according to the gene status. [file 1471-2164-11-368-S2.XLS]

## Sheet: Feuil1
CDSs number	Begin	End	Description	Status
HELPY_0044	47469	48461	Putative non-functional type II restriction endonuclease involved in DNA cleavage by sequence recognition	Intact
HELPY_0045	48513	49211	Type II adenine methyltransferase	Intact
HELPY_0090	91938	92771	M.HpyAIII, type II adenine methyltransferase	Intact
HELPY_0265	259939	261111	TCGA site-specific m6A methyltransferase	Intact
HELPY_0269	262117	262875	Non-functional cytosine methyltransferase (N4 methylation of cytosyl residues)	Intact
HELPY_0444	435987	437246	Type I restriction/modification specificity protein	Intact
HELPY_0445	437239	438870	Type I restriction enzyme M protein	Intact
HELPY_0462	456218	457855	M.HpyAVII, type II adenine specific methyltransferase	Intact
HELPY_0463	457821	458669	Putative non-functional type II restriction endonuclease	Intact
HELPY_0465	460518	461564	M. Hpy99XI, type II cytosine specific DNA methyltransferase	Intact
HELPY_0466	461566	462318	Putative non-functional type II restriction endonuclease	Intact
HELPY_0507	499895	500512	Type I R-M system specificity subunit	Intact
HELPY_0547	535452	536054	Putative N-6 adenine methyltransferase	Intact
HELPY_0781	775124	777058	Putative type III restriction enzyme M protein (type III adenine specific DNA methyltransferase (Mod))	Intact
HELPY_0782	777055	780000	Putative type III restriction enzyme R protein (Res)	Intact
HELPY_0893	883294	883875	Putative type II restriction endonuclease Hpy8I	Intact
HELPY_0894	883897	885036	Type II m6A methylase M.hpy8I	Intact
HELPY_1056	1052944	1053906	Putative adenine methyltransferase	Intact
HELPY_1057	1053903	1054454	Putative type II restriction endonuclease	Intact
HELPY_1093	1092493	1093449	M.HpyAVIII, a type II cytosine specific DNA methyltransferase	Intact
HELPY_1182	1189997	1190986	Type II adenosine specific DNA methyltransferase M.HpyAI	Intact
HELPY_1340	1321452	1322324	Type II restriction endonuclease	Intact
HELPY_1341	1322324	1323403	Type II m6A methylase	Intact
HELPY_1358	1340244	1343150	Putative type III restriction enzyme R protein	Intact
HELPY_1370	1354142	1356022	Putative type III restriction enzyme M protein	Intact
HELPY_1371	1356016	1358562	Putative type III restriction enzyme R protein (res 1)	Intact
HELPY_1402	1387748	1388836	Putative type I restriction enzyme specificity protein	Intact
HELPY_1491	1474270	1478010	Putative type IIS restriction-modification protein	Intact
HELPY_1492	1478213	1481119	Type III R-M system restriction enzyme	Intact
HELPY_1506	1493750	1494871	Putative type I R-M system specificity subunit	Intact
HELPY_1507	1494880	1497330	Type I restriction-modification enzyme subunit M	Intact
HELPY_1508	1497398	1500364	Type I restriction-modification enzyme subunit R	Intact
HELPY_1539	1524669	1525565	Putative N-6 Adenine-specific DNA methylase	Intact
HELPY_0575	556584	557324	Fragment of putative type I R-M system specificity subunit	partial
HELPY_1328	1314608	1314718	Fragment of putative DNA methyltransferase, C-terminal region	partial
HELPY_1329	1314828	1315091	Fragment of putative type II restriction endonuclease, N-terminal region	partial
HELPY_0046	49208	50203	Fragment of type II cytosine methyltransferase HpyAVIBM (Part 2)	pseudo
HELPY_0047	50200	50313	Fragment of type II cytosine methyltransferase HpyAVIBM (Part 1)	pseudo
HELPY_0088	91112	91492	Fragment of type II restriction enzyme MboI (Endonuclease MboI) (R.MboI) (Part 1)	pseudo
HELPY_0089	91453	91944	Fragment of type II restriction enzyme MboI (Endonuclease MboI) (R.MboI) (Part 2)	pseudo
HELPY_0268	261569	262120	Fragment of non-functional type II restriction endonuclease (Part 2)	pseudo
HELPY_0269	262117	262875	Fragment of non-functional type II restriction endonuclease (Part 1)	pseudo
HELPY_0446	438863	441145	Fragment of type I restriction enzyme R protein HsdR (Part 2)	pseudo
HELPY_0447	441381	442022	Fragment of type I restriction enzyme R protein (HsdR) (Part 1)	pseudo
HELPY_0505	498306	498974	Fragment of putative type I R-M modification protein (Part 1)	pseudo
HELPY_0506	498904	499902	Fragment of putative type I R-M modification protein (Part 2)	pseudo
HELPY_0508	500509	502179	Fragment of putative type I R-M restriction enzyme R protein (Part 1)	pseudo
HELPY_0509	502334	503506	Fragment of putative type I R-M restriction enzyme R protein (Part 2)	pseudo
HELPY_0699	679866	683615	Fragment of type I restriction-modification polypeptide (Part 2)	pseudo
HELPY_0704	686029	687024	Fragment of type I restriction-modification polypeptide (Part 1)	pseudo
HELPY_1183	1190995	1191261	Fragment of type II restriction endonuclease IceA1 (Part 3)	pseudo
HELPY_1184	1191221	1191517	Fragment of type II restriction endonuclease IceA1 (Part 2)	pseudo
HELPY_1185	1191496	1191666	Fragment of putative type II restriction endonuclease iceA1 (Part 1)	pseudo
HELPY_1342	1323523	1323750	Fragment of putative adenine specific DNA methyltransferase (Part 3)	pseudo
HELPY_1343	1323801	1324754	Fragment of putative adenine specific DNA methyltransferase (Part 2)	pseudo
HELPY_1344	1324624	1327143	Fragment of putative adenine specific DNA methyltransferase (Part 1)	pseudo
HELPY_1356	1337763	1339190	Fragment of putative type III restriction enzyme M protein (Part 1)	pseudo
HELPY_1357	1339196	1340233	Fragment of putative type III restriction enzyme M protein (Part 2)	pseudo
HELPY_1443	1426083	1426640	Fragment of putative type IIS restriction enzyme (Part 3)	pseudo
HELPY_1444	1426667	1427344	Fragment of putative type IIS restriction enzyme (Part 2)	pseudo
HELPY_1445	1427341	1429380	Fragment of putative type IIS restriction enzyme (Part 1)	pseudo
HELPY_1493	1481122	1481709	Fragment of putative type III R-M system modification enzyme (Part 2)	pseudo
HELPY_1494	1481706	1483055	Fragment of putative type III R-M system modification enzyme (Part 1)	pseudo
