# Supplementary material for: From array-based hybridization of Helicobacter pylori isolates to the complete genome sequence of an isolate associated with MALT lymphoma
Source: BMC Genomics. 2010 Jun 10;11:368. doi: 10.1186/1471-2164-11-368 (PMC3091627; doi:10.1186/1471-2164-11-368)
Supplement: Additional file 3 — Distribution of the outer membrane proteins (OMPs) encoding genes in the 7 Helicobacter pylori genome sequences. (B38, J99, 26695, HPAG1, Shi470, G27, P12). The genes are classified according to the hop, hor, hof, and hom gene families. The numbers refer to the name of the CDS in each genome (for example: 0009 in 26695 refers to HP0009, 0007 in B38 refers to HELPY0007). "x" indicates a complete absence of the gene. Two or three names separated by a "/" reveals the presence of a pseudogene. [file 1471-2164-11-368-S3.XLS]

## Sheet: Feuil1
Table S3:Distribution of the outer membrane proteins (OMPs) encoding genes in the 7 Helicobacter pylori genome sequences
Gene name	B38	J99	26695	HPAG1	Shi470	G27	P12
Family 1: Major outer membrane family proteins
code for Hop proteins
hopZ	0007	0007/0007	0009	0009	00008	8	0007
hopD	0022	0021	0025	0023	00120	22	0021
hopM	0231	0212	0227	0229/0230	01180	207	0227
hopA	0233	0214	0229	0232	01190	209	0229
hopF	0258	0237	0252	0255	01315	232	0252
hopG	0259	0238	0253/0256	0256	01320	233	0253
hopJ	0461	0429	0477	0454	02350	435	0487
oipA (hopH)	0733	0581	0638	0621	03300	599	0650
hopE	0660	0645	0706	0691	03325	663	0717
sabB (hopO)	X	0659/0659	0722	0706	X	677	0730
sabA (hopP)	0642	0662/0662	0725	0709	M0628/M0629	680	0733
babA (hopS)	0880 & 1219/1218	0833	1243	0876	04720	298	0891
alpA (hopC)	0897	0848	0912	0895	04805	863	0910
alpB (hopB)	0898	0849	0913	0896	04810	864	0911
hopK	0907	0857	0923	0904	04865	872	0920
hopI	1130	1083	1156	1095	05965	1100	1122
hopL	1131	1084	1157	1096	05970	1101/1101	1123
babB (hopT)	X	1164	0896	0320	06440	1187	1209
hopQ	1150	1103	1177	1115	06095	1120	1142
hopN	1317	1261	1342	1289	01180	X	1305
babC (hopU)	X	X	0317	1186	X	849	X
code for Hor proteins
horA	0075/0076	0073	0078/0079	0079/0080	00380/00385	73	0082/0083
horB	0126	0117	0127	0126	00635	116	0127
horC	0327	0307	0324	0327	01680	305	0321
horD	0384	0359	1066	0381	01990	362	0378
horE	0456	0424	0472	0449	02320	430	0481
horF	0698	0614	0671	0654	03505	631	0684
horG	0564	0732	0796	0781	02835	752	0803
horH	1076	1034	1107	1046	05690	1049	1072
horI	1083	1040	1113	1052	05720	1055	1078
horJ	1441	1362	1469	1446	07525	1392	1447
horK	1474	1394	1501	1411	M1499/M1500	1425	1479
horL	1515	1432	1395	1475	7930	1463	1518
Family 2: Hof family of outer membrane proteins
code for Hof proteins
hofA	0212	0195	0209	0210	01080	191	0210
hofB	0370	0342	1083	0364	01900	347	0361
hofC	0469	0438	0486	0462	02400	445	0493
hofD	0470	0439	0487	0463	02405	446	0494
hofE	0582	0719	0782	0768	02900	739	0791
hofF	0576	0725	0788	0774	02870	744	0796
hofG	0900	0850	0914	0897	0940/0941	865	0912
hofH	1141	1094	1167	1106	06030	1111	1133
Family 3: Hom family of outer membrane proteins
code for Hom proteins
homA	0656	0649	0710	X	X	X	X
homB	X	0870	X	0695	04925	667/667	0721
homC	1052	1008	0373	1019	05550	1024	1048
homD	1423	1346	1453	1379	07435	1374	1430
Family 4: Iron-regulated outer membrane proteins
code for FecA-like proteins
fecA-1	0686	0626	0686	0669	03435	643	0698
fecA-2	0552/0551/0550	0743	0807	0792	X	763	0813
fecA-3	1510	1426	1400	1469	07905	1459	1512
code for FrpB-like proteins
frpB-1	0476	0810	0876	0859	02430	830	0876
frpB-2	0901	0851	0915/0916	0898	04830	866	0913/0914
frpB-3	1485	1405	1512	1400	1511/1512	1436	1490
Family 5: Efflux pump outer-membrane proteins
code for Hef proteins
hefA	0767	0552	0605	0586	03835	566	0613
hefD	0958	0905	0971	0952	05130	918	0967
hefG	1303	1247	1327	1272	06860	1275	1291
