# Supplementary material for: From array-based hybridization of Helicobacter pylori isolates to the complete genome sequence of an isolate associated with MALT lymphoma
Source: BMC Genomics. 2010 Jun 10;11:368. doi: 10.1186/1471-2164-11-368 (PMC3091627; doi:10.1186/1471-2164-11-368)
Supplement: Additional file 4 — Number of CDSs in the B38 strain that are absent in the J99, 26695, HPAG1 or Shi470 Helicobacter pylori strains classified by protein functions. [file 1471-2164-11-368-S4.XLS]

## Sheet: Feuil1
Table S4:CDSs of B38 that are absent in the following strains of Helicobacter pylori
Functions encoded by CDSs	J99	26695	HPAG1	Shi70	G27	P12
Prophage	7+2p	7+2p	7+2p	7+2p	6+2p	6+2p
IS (transposases and CHP included)	10	20	0	20	20	20
Hypothetical proteins	13	12	15	15	10	12
Conserved hypothetical proteins (CHP)	21	8	19	23	14	14
Fragment of CHP*	5p	5p	4p	4p	5p	7p
CHP in pseudogenes**	17p	6p	18p	24p	9p	11p
Restriction/methylation systems	1 + 8p	2 + 2p	1 + 4p	4p	4p	1+5p
Putative enzymes	4 + 2P	2	4 + 2p	5 + 2p	1+3p	4+1p
Lysozyme	3p	0	3p	1p	1p	0
AlgI (alginate protein)	2p	0	2p	2p	2p	2p
Putative acetyl-coenzyme A synthetase	1	0	0	1	0	0
Total number of CDSs	96	66	81	110	77	85
* Only partial CDS or one fragment of the pseudogene
**At least two CDSs of the pseudogene are present in the conserved hypothetical protein
"p" for partial CDS (partial CDS or fragment of pseudogene)
