# Supplementary material for: From array-based hybridization of Helicobacter pylori isolates to the complete genome sequence of an isolate associated with MALT lymphoma
Source: BMC Genomics. 2010 Jun 10;11:368. doi: 10.1186/1471-2164-11-368 (PMC3091627; doi:10.1186/1471-2164-11-368)
Supplement: Additional file 5 — Number of CDSs (listed by protein functions) of the Helicobacter pylori J99, 26695, HPAG1 and Shi470, G27 and P12 strains that are absent in strain B38 respectively. * All strains: J99, 26695, HPAG1, Shi470, G27, and P12. ** The number depends on the strain chosen for reference. [file 1471-2164-11-368-S5.XLS]

## Sheet: Feuil1
Table S5: Number of CDSs of the Helicobacter pylori J99, 26695, HPAG1 and Shi470, G27 and P12 strains that are absent in strain B38 respectively
	J99	26695	HPAG1	Shi70	G27	P12	All strains*
cag	30	31	29	30	26	27	25-27**
IS, plasticity zone, integrase	6	20	2	4	12	3	0
Restriction/methylation systems	15	10	9	9	23	7	0
DNA Competence and helix	6	4	1	3	5	6	0
Hypothetical proteins or Fragments	64	86	52	115	78	119	0
Others	8	9	12	13	9	13	0
Total number of CDSs	129	160	105	174	153	175	25-27
